# Supplementary material for: Rhinoceromics: a multi-amplicon study with clinical markers to transferrin saturation levels in ex-situ black rhinoceros (Diceros bicornis michaeli)
Source: Front Microbiol. 2025 May 29;16:1515939. doi: 10.3389/fmicb.2025.1515939 (PMC12158930; doi:10.3389/fmicb.2025.1515939)
Supplement: Supplementary file 1 [file Data_Sheet_1.zip]

Archive with 49 entries (48 files):
- supplementary data 1515939/
- supplementary data 1515939/supplement_Figure22.tiff
- __MACOSX/supplementary data 1515939/._supplement_Figure22.tiff
- supplementary data 1515939/supplement_Figure02.tiff
- __MACOSX/supplementary data 1515939/._supplement_Figure02.tiff
- supplementary data 1515939/supplement_Figure14.tiff
- __MACOSX/supplementary data 1515939/._supplement_Figure14.tiff
- supplementary data 1515939/supplement_Figure_18 18-2.tiff
- __MACOSX/supplementary data 1515939/._supplement_Figure_18 18-2.tiff
- supplementary data 1515939/supplement_Figure15.tiff
- __MACOSX/supplementary data 1515939/._supplement_Figure15.tiff
- supplementary data 1515939/supplement_Figure03.tiff
- __MACOSX/supplementary data 1515939/._supplement_Figure03.tiff
- supplementary data 1515939/supplement_Figure19.tiff
- __MACOSX/supplementary data 1515939/._supplement_Figure19.tiff
- supplementary data 1515939/supplement_Figure23.tiff
- __MACOSX/supplementary data 1515939/._supplement_Figure23.tiff
- supplementary data 1515939/supplement_Figure04.tiff
- __MACOSX/supplementary data 1515939/._supplement_Figure04.tiff
- supplementary data 1515939/supplement_Figure12.tiff
- __MACOSX/supplementary data 1515939/._supplement_Figure12.tiff
- supplementary data 1515939/supplement_Figure08.tiff
- __MACOSX/supplementary data 1515939/._supplement_Figure08.tiff
- supplementary data 1515939/supplement_Figure09.tiff
- __MACOSX/supplementary data 1515939/._supplement_Figure09.tiff
- supplementary data 1515939/supplement_Figure13.tiff
- __MACOSX/supplementary data 1515939/._supplement_Figure13.tiff
- supplementary data 1515939/supplement_Figure05.tiff
- __MACOSX/supplementary data 1515939/._supplement_Figure05.tiff
- supplementary data 1515939/supplement_Figure10.tiff
- __MACOSX/supplementary data 1515939/._supplement_Figure10.tiff
- supplementary data 1515939/supplement_Figure_17 18-2.tiff
- __MACOSX/supplementary data 1515939/._supplement_Figure_17 18-2.tiff
- supplementary data 1515939/supplement_Figure06.tiff
- __MACOSX/supplementary data 1515939/._supplement_Figure06.tiff
- supplementary data 1515939/supplement_Figure07.tiff
- __MACOSX/supplementary data 1515939/._supplement_Figure07.tiff
- supplementary data 1515939/supplement_Figure19B.tiff
- __MACOSX/supplementary data 1515939/._supplement_Figure19B.tiff
- supplementary data 1515939/supplement_Figure11.tiff
- __MACOSX/supplementary data 1515939/._supplement_Figure11.tiff
- supplementary data 1515939/supplement_Figure20.tiff
- __MACOSX/supplementary data 1515939/._supplement_Figure20.tiff
- supplementary data 1515939/supplement_Figure16.tiff
- __MACOSX/supplementary data 1515939/._supplement_Figure16.tiff
- supplementary data 1515939/supplement_Figure01.tiff
- __MACOSX/supplementary data 1515939/._supplement_Figure01.tiff
- supplementary data 1515939/supplement_Figure21.tiff
- __MACOSX/supplementary data 1515939/._supplement_Figure21.tiff
